# Supplementary material for: Tobacco-induced hyperglycemia promotes lung cancer progression via cancer cell-macrophage interaction through paracrine IGF2/IR/NPM1-driven PD-L1 expression
Source: Nat Commun. 2024 Jun 8;15:4909. doi: 10.1038/s41467-024-49199-9 (PMC11162468; doi:10.1038/s41467-024-49199-9)
Supplement: Supplementary file 3 — Supplementary Data 1 [file 41467_2024_49199_MOESM3_ESM.zip]

Archive with 30 entries (24 files):
- Supplementary Data 1/1.htm
- Supplementary Data 1/1_files/
- Supplementary Data 1/1_files/88x31_logo_white.gif
- Supplementary Data 1/1_files/browser.js
- Supplementary Data 1/1_files/score_gif.gif
- Supplementary Data 1/2.htm
- Supplementary Data 1/2_files/
- Supplementary Data 1/2_files/88x31_logo_white.gif
- Supplementary Data 1/2_files/browser.js
- Supplementary Data 1/2_files/score_gif.gif
- Supplementary Data 1/3.htm
- Supplementary Data 1/3_files/
- Supplementary Data 1/3_files/88x31_logo_white.gif
- Supplementary Data 1/3_files/browser.js
- Supplementary Data 1/3_files/score_gif.gif
- Supplementary Data 1/4.htm
- Supplementary Data 1/4_files/
- Supplementary Data 1/4_files/88x31_logo_white.gif
- Supplementary Data 1/4_files/browser.js
- Supplementary Data 1/4_files/score_gif.gif
- Supplementary Data 1/5.htm
- Supplementary Data 1/5_files/
- Supplementary Data 1/5_files/88x31_logo_white.gif
- Supplementary Data 1/5_files/browser.js
- Supplementary Data 1/5_files/score_gif.gif
- Supplementary Data 1/6.htm
- Supplementary Data 1/6_files/
- Supplementary Data 1/6_files/88x31_logo_white.gif
- Supplementary Data 1/6_files/browser.js
- Supplementary Data 1/6_files/score_gif.gif
