# Supplementary material for: Tobacco-induced hyperglycemia promotes lung cancer progression via cancer cell-macrophage interaction through paracrine IGF2/IR/NPM1-driven PD-L1 expression
Source: Nat Commun. 2024 Jun 8;15:4909. doi: 10.1038/s41467-024-49199-9 (PMC11162468; doi:10.1038/s41467-024-49199-9)
Supplement: Supplementary file 5 — Source Data [file 41467_2024_49199_MOESM5_ESM.xlsx]

## Sheet: Figure 1b-1e
Figure 1b
HDL (mg/dL)				TG (mg/dL)
Veh	NB 3 M	NB 5 M		Veh	NB 3 M	NB 5 M
130	60	20		106	216	229
100	70	20		80	149	408
100	50	40		99	165	209
100	60	30		119	153	389
90	90	40		122	151	156
90	70	30		123	165	102
Figure 1c
Fasting blood glucose (mg/dL)				Basal blood glucose (mg/dL)
Veh	NB 3 M	NB 5 M		Veh	NB 3 M	NB 5 M
101	106	155		103	185	181
98	132	143		106	162	225
97	123	143		100	203	198
95	107	134		126	154	148
94	104	143		129	125	164
Figure 1d
			Veh						NB 5 M
Time (min)			Glucose (mg/dL)			Time (min)			Glucose (mg/dL)
0	98	102	89	93	95	0	155	168	143	121	161
20	90	94	82	83	82	20	142	159	131	114	149
40	73	79	58	57	65	40	123	148	99	95	143
60	83	89	65	67	81	60	87	111	80	93	106
120	89	94	84	91	90	120	91	129	85	117	127
Figure 1e
			Veh						NB 5 M
Time (min)			Glucose (mg/dL)			Time (min)			Glucose (mg/dL)
0	93	97	102	89	98	0	162	159	142	153	147
20	241	263	245	251	228	20	431	423	348	337	402
40	310	331	351	349	321	40	451	432	396	380	429
60	287	303	320	318	284	60	449	448	421	419	420
120	240	247	257	259	215	120	422	419	365	351	391

## Sheet: Figure 1f-1h
Figure 1f				Figure 1g				Figure 1h
Insulin (ng/mL)				SBP (mmHg)				Body weight (g)
Veh	NB 5 M			Veh	NB 5 M			0 M		5 M
0.3876	0.5461			122	102			Veh	NB	Veh	NB
0.2893	0.2719			117	101			21	20	32	19
0.2325	0.0125			121	96			20	18	33	26
0.0912	0.1619			124	100			19	19	32	25
0.4085	0.1282			105	126			20	20	35	22
	0.4951			135	124			20	20	32	27
				115	110			20	20	30	28
								18	21	31	29
								20	21	31	29
								21	19	37	27
								20	20	31	28

## Sheet: Figure 1j-1m
Figure 1j
HDL (mg/dL)				TG (mg/dL)
Veh	NB 2 M	NB 4.5 M		Veh	NB 2 M	NB 4.5 M
79	91	43		106	100	240
75	113	46		80	97	267
67	88	43		99	85	220
81	78	47		119	127	327
76	95	40		122	137	180
64	63	48		123	120	335
Figure 1k
Fasting blood glucose (mg/dL)				Basal blood glucose (mg/dL)
Veh	NB 2 M	NB 4.5 M		Veh	NB 2 M	NB 4.5 M
101	102	155		149	131	165
104	76	168		121	136	159
98	113	143		128	152	175
97	110	121		130	137	168
102	93	181		112	125	158
94	125	112		144	134	185
Figure 1l
			Veh						NB 4.5 M
Time (min)			Glucose (mg/dL)			Time (min)			Glucose (mg/dL)
0	90	89	95	101	100	0	102	124	136	119	132
20	73	71	73	92	83	20	106	121	139	83	114
40	58	65	43	75	61	40	82	112	116	71	100
60	55	53	51	70	51	60	68	96	96	59	102
120	63	58	57	74	62	120	63	104	93	68	104
Figure 1m
			Veh						NB 4.5 M
Time (min)			Glucose (mg/dL)			Time (min)			Glucose (mg/dL)
0	79	90	87	78	85	0	128	135	134	141	140
20	168	245	287	270	274	20	391	357	302	308	322
40	181	195	211	227	198	40	330	270	266	265	290
60	147	184	206	197	177	60	270	203	251	220	249
120	126	141	152	136	127	120	175	163	172	152	169

## Sheet: Figure 1n-1p
Figure 1n				Figure 1o				Figure 1p
Insulin (ng/mL)				SBP (mmHg)				Body weight (g)
Veh	NB 5 M			Veh	NB 5 M			0 M		5 M
0.0412	0.0716			106	100			Veh	NB	Veh	NB
0.5852	0.1165			130	92			21	20	32	28
0.5776	0.5118			98	91			20	18	33	27
0.0386	0.5285			107	129			20	20	30	25
0.2867	0.2483			111	88			20	20	35	24
0.2168	0.2955			139	102			20	20	34	27
								19	21	31	28
								18	21	31	27
								20	21	32	26
								21	21	34	30
								20	19	29	29

## Sheet: Figure 1r, 1s
Figure 1r				Figure 1s
Tumor volume (mm3)				Lung BLI (×106 p/s/cm2/sr)
Veh	NB			Veh	NB
396.72	2041.93			0	0
316.05	1026.67			8.49	22.5
855.52	770			0	78.1
668.37	610.02			0	0
557.03	1965.99			0	27.7
437.4	2003.7			0	0
311.75	2063.34			0	0
1129.03	1245.82			0	35.13
288	741.15			0	12.1

## Sheet: Figure 2c
Figure 2c
Lung BLI (×106 p/s/cm2/sr)							Liver BLI (×106 p/s/cm2/sr)							PTC BLI (×106 p/s/cm2/sr)
SD		HCD		HFD			SD		HCD		HFD			SD		HCD		HFD
Veh	NB	Veh	NB	Veh	NB		Veh	NB	Veh	NB	Veh	NB		Veh	NB	Veh	NB	Veh	NB
121	66	32.02	314	0.711	31.02		0	0	0	20.5	0	0		0	0	0	0	0	0
0	0	51.4	575	0	18.0134		0	0	0	0	0	0		0	0	0	0	0	0
0.39	0	0.0287	841	0	23.8		0	4.65	15.2	207.1	0	0		0	9.53	37.3	32	0	0
0	18	265	233	76.17	350		3.97	0	0	89.1	15.9	107		6.04	0	0	117	0	5.99
0.18	289	0	400.7	53.95	0		0	98	0	0	0	0		0	22.2	0	529	0	0
0	0	0	65.6	28.1	57		0	11.4	35.6	10.8	0	22.7		0	127	0	1	0	0
				53.5	46.4						0	9.71						1.78	33.3
				0	0						0	0						0	0
				0	0						0	0						0	0
				51.445	0						0	0						0	0
ATC BLI (×106 p/s/cm2/sr)							Brain BLI (×106 p/s/cm2/sr)							Spleen BLI (×106 p/s/cm2/sr)
SD		HCD		HFD			SD		HCD		HFD			SD		HCD		HFD
Veh	NB	Veh	NB	Veh	NB		Veh	NB	Veh	NB	Veh	NB		Veh	NB	Veh	NB	Veh	NB
0	237	0	0.0577	0	0		0	1.24	0	0	0	0		0	0	0	0	0	0
0	0	0	571	0	0		0	0	0	0.131	0	0		0	0	0	0	0	0
104	81.9	248.5	0	0	0		0	0	0	0.358	0	0		0	1.41	0	4.02	0	0
0	94.6	0.102	56.4	0	126.93		0	0	0	14.3	0	0		0	0	0	1.2	0	0
0	0	0	0	0	0		0	0.158	0	2.39	0	0		0	0.194	0	0	0	0
0	31.8	0	223	0	0		0	0.188	0	0	0	0		0	0	0	0	0	0
				28.3	19.8						0	0						0	0
				0	0						0	0						0	0
				0	0						0	0						0	0
				0	0						0	0						0	0

## Sheet: Figure 2e
Figure 2e
Lung tumor multiplicity							Lung tumor burden (mm3)
SD		HCD		HFD			SD		HCD		HFD
Veh	NB	Veh	NB	Veh	NB		Veh	NB	Veh	NB	Veh	NB
0	7	0	9	0	5		0	105.41	0	276.476	0	6.48141
0	3	6	0	0	0		0	73.24	50.4051	0	0	0
2	7	0	12	0	4		38.76	93.99	0	502.418	0	210.239
0	0	1	1	0	2		0	0	3.45926	70.01	0	13.4636
0	8	1	8	0	4		0	122.84	0.001821	170.566	0	346.395
0	0	0	7	1	4		0	0	0	129.376	0.751315	47.9126
0	0	0	8	1	0		0	0	0	107.579	0.037037	236.178
6	0	0	13	0	5		110.97	0	0	560.298	0	63.5889
0	0	7	1	0	0		0	0	282.843	75.56	0	0
0	0	0	16	0	4		0	0	0	1344.11	0	23.7366
0	11	0	0	5	1		0	365.6	0	0	2.26905	31.3704
3	0	1	7	0	1		60.71	0	0.014565	460.05	0	22.2222
				5	1						39.3591	0
				6	1						220.669	22.3468
				1	0						7.13701	0
				4	0						21.4578	0
				0	0						0	0
Liver tumor multiplicity							Liver tumor burden (mm3)
SD		HCD		HFD			SD		HCD		HFD
Veh	NB	Veh	NB	Veh	NB		Veh	NB	Veh	NB	Veh	NB
0	7	0	0	0	0		0	0.504354	0	0	0	0
0	0	0	11	0	0		0	0	0	2.1761	0	0
0	5	0	0	0	20		0	0.266637	0	0	0	0
0	19	0	6	0	0		0	0.874655	0	1.29872	0	0
3	0	0	6	1	0		0.060343	0	0	0.194475	0.07632	0
0	0	0	0	0	15		0	0	0	0	0	3.26662
0	0	0	18	0	0		0	0	0	4.84548	0	0
0	0	0	0	0	0		0	0	0	0	0	0
0	0	0	0	0	0		0	0	0	0	0	0
0	0	0	0	0	0		0	0	0	0	0	0
0	0	0	11	0	0		0	0	0	1.6608	0	0
0	0	0	0	0	2		0	0	0	0	0	0.022496
				0	0						0	0
				0	3						0	0.053588
				0	0						0	0
				0	1						0	0.002802
				0	0						0	0

## Sheet: Figure 2g
Figure 2g
Lung BLI (×106 p/s/cm2/sr)									Liver BLI (×106 p/s/cm2/sr)
SD		SD + 2DG		HCD		HCD + 2DG			SD		SD + 2DG		HCD		HCD + 2DG
Veh	NB	Veh	NB	Veh	NB	Veh	NB		Veh	NB	Veh	NB	Veh	NB	Veh	NB
107	373	10.1	99	125	830	0	2.49		0	0	0	3.91	0	0	0	0
95.7	372	89	244	17.5	770	0	0		0	0	2.92	0	0	122.4	0.7	2.4
0	261	87	198	72.5	314.7	0.813	0.29		0	6.49	0	0	61.2	89.1	0	0.29
0	91.4	0	0	0	122	8.56	133		0	0	0	0	0	75	8.7	26.7
0	0	0	0	0	401	5.85	0		0	53.3	0	0	0	84.8	5.4	35.6
0	0	0	0			0	34.6		0	24.4	0	0			0	3.1
0	0	0	0			0	0.2		0	0	0	0			0	0
PTC BLI (×106 p/s/cm2/sr)									ATC BLI (×106 p/s/cm2/sr)
SD		SD + 2DG		HCD		HCD + 2DG			SD		SD + 2DG		HCD		HCD + 2DG
Veh	NB	Veh	NB	Veh	NB	Veh	NB		Veh	NB	Veh	NB	Veh	NB	Veh	NB
0	80.2	0	0	0	506	0	0		41.5	224	1.2	54.4	114	0	0	0
0	74.6	0.106	5.43	2.45	389	0	0		42.2	170	9.09	21	0	6.88	0	0
0	9.2	5.5	9.02	0	0	1.08	0		0	78.7	68.9	26.3	1.97	312	0.3	0
0	1.84	0	0	0	0.726	0	151		0	0	0	0	0	450	0	206
0	0	0	0	0	1.2	0	0		0	0	0	0	0	0.345	0	0
0	0	0	0			0	0		0	0	0	0			0	0.0897
0	0	0	0			0	0		0	0	0	0			0	0
Brain BLI (×106 p/s/cm2/sr)									Spleen BLI (×106 p/s/cm2/sr)
SD		SD + 2DG		HCD		HCD + 2DG			SD		SD + 2DG		HCD		HCD + 2DG
Veh	NB	Veh	NB	Veh	NB	Veh	NB		Veh	NB	Veh	NB	Veh	NB	Veh	NB
0	0	0	0	0	0	0	0		0	0	0	0	0	0	0	0
0	0.338	0	0	0	11.1	0	0		0	0.56	0	0	0	4	0	0
0	0	0	0	0	2.41	0	0		0	0	0	0	0	4.7	0	0
0	0	0	0	0	0.4	0	0		0	0	0	0	0	0	0	0
0	0.748	0	0	0	0	0	0		0	0	0	0	0	1.18	0	0
0	0	0	0			0	0		0	0.21	0	0			0	0
0	0	0	0			0	0		0	0	0	0			0	0

## Sheet: Figure 2h
Figure 2h
	SD		SD + 2DG				HCD		HCD + 2DG
Time (day)	Veh	NB	Veh	NB		Time (day)	Veh	NB	Veh	NB
0						0
3						3
7						7
10						10
13						13
17						17
20						20
24						24
27						27
31						31
36						36		1
41		1				36
45						41		1
49		1				41		1
53		1				45
55		1				49		1		1
57	1					49		1
60		1				53	1
65						55		1
68				1		57		1
71	0	0	0	0		57
71	0	0	0	0		60
71	0	0	0	0		65		1	0	0
71	0	0	0	0		65		1	0	0
71	0	0	0	0		65			0	0
71	0	0	0	0		68	1		0	0
71	0		0	0		68	1		0	0
71	0		0	0		71	0	0	0	0
71	0		0			71	0	0	0	0
71	0					71	0	0	0	0
						71	0	0	0	0
						71	0	0	0
						71	0	0
						71	0	0
						71	0	0
						71	0
						71	0
						71	0
						71	0
						71	0
						71	0

## Sheet: Figure 3b
Figure 3b
No. of colonies			No. of spheres			No. of migrated cells
Veh/HCD	NB/HCD		Veh/HCD	NB/HCD		Veh/HCD	NB/HCD
142	208		12	22		335	435
155	222		5	25		321	351
163	183		13	32		295	308
127	175		7	24		224	367
148	177

[truncated: 73 more sheets: Figure 3c, Figure 3d, Figure 3e, Figure 3f, 3g, Figure 3j, Figure 3k, Figure 3l, Figure 4b, Figure 4d, Figure 4f, Figure 4g, Figure 4h, Figure 4i, Figure 4j, Figure 4k, Figure 4l, Figure 4m, Figure 4n, Figure 4o, Figure 5b …]
